# Supplementary material for: A subterminal growth zone at arm tip likely underlies life-long indeterminate growth in brittle stars
Source: Front Zool. 2022 Apr 12;19:15. doi: 10.1186/s12983-022-00461-0 (PMC9004015; doi:10.1186/s12983-022-00461-0)
Supplement: Supplementary file 1 — Additional file 1. R Markdown file (R version 4.0.4). This file contains the data and statistical analysis about proliferating cells counted in the four terminal arm segments of five different individuals, using only one arm per individual [file 12983_2022_461_MOESM1_ESM.rmd]

---
title: "Life-long indeterminate growth in brittle stars is driven by a subterminal growth zone at arm tips"
author: "Mashanov, Whaley, Davis, Heinzeller, Zueva, Machado, Reid, Kofsky, and Janies"
date: "`r format(Sys.time(), '%B %d, %Y')`"
output:
  pdf_document:
    toc: yes
    toc_depth: '3'
  html_document:
    highlight: tango
    number_sections: yes
    theme: united
    toc: yes
    toc_depth: 3
---

# Abundance of dividing (BrdU-incorporated) cells (per m3):

## Importing modules and libraries:

```{r}
library(ggplot2) # For the plots
library(ggsignif) # To perform Wilcoxon/Mann-Whitney tests on vectors of data
library(ggpubr) # For the Kruskal-Wallis test
library(multcompView) # For compact display of ANOVA results
library(FSA) # This will help with the Dunn's test
library(PMCMRplus) # This will help with the Dwass-Steel-Critchlow-Fligner test
```

## Data:

```{r}
Cells <- c(9.45E-05, 7.23E-05, 9.84E-05, 5.53E-05, 1.18E-04,
           2.39E-04, 1.61E-04, 2.39E-04, 1.16E-04, 1.12E-04,
           1.91E-04, 8.72E-05, 1.92E-04, 1.11E-04, 1.25E-04,
           1.53E-04, 6.31E-05, 1.33E-04, 5.94E-05, 9.51E-05)
Segments <- c('Terminal', 'Terminal', 'Terminal', 'Terminal', 'Terminal',
              'Segment 2', 'Segment 2', 'Segment 2', 'Segment 2', 'Segment 2',
              'Segment 3', 'Segment 3', 'Segment 3', 'Segment 3', 'Segment 3',
              'Segment 4', 'Segment 4', 'Segment 4', 'Segment 4', 'Segment 4')
Animals <- c('Animal 1', 'Animal 2', 'Animal 3', 'Animal 4', 'Animal 5',
             'Animal 1', 'Animal 2', 'Animal 3', 'Animal 4', 'Animal 5',
             'Animal 1', 'Animal 2', 'Animal 3', 'Animal 4', 'Animal 5',
             'Animal 1', 'Animal 2', 'Animal 3', 'Animal 4', 'Animal 5')
BrdU_per_vol <- data.frame(Cells, Segments, Animals)
BrdU_per_vol$Segments <- factor(BrdU_per_vol$Segments,
                                levels = c("Terminal", "Segment 2", "Segment 3", "Segment 4")
                                )
```

## One-way ANOVA:

Here we perform a one-way ANOVA followed by a Tukey's test.

```{r}
# Compute the analysis of variance
res.aov <- aov(Cells ~ Segments, data = BrdU_per_vol)
# Summary of the analysis
summary(res.aov)
# Tukey's test
tukey <- TukeyHSD(res.aov)
print(tukey)
# Compact letter display
cld <- multcompLetters4(res.aov, tukey)
print(cld)
```

## Kruskal-Wallis test:

The `kruskal.test` performs a Kruskal-Wallis rank sum test. We follow this test with differect add hoc analyses.

The function `dunnTest` performs the Dunn's test of multiple comparisons following a Kruskal-Wallis test.

The fuction `dscfAllPairsTest` performs the all-pairs comparison test for different factor levels according to Dwass, Steel, Critchlow and Fligner.

```{r}
MyTest <- kruskal.test(Cells ~ Segments,
  data = BrdU_per_vol)
MyTest
summary(MyTest)
dunnTest(Cells ~ Segments,
         data = BrdU_per_vol,
         method = "bonferroni")
dscfAllPairsTest(Cells ~ Segments,
         data = BrdU_per_vol,
         method = "bonferroni")
```

## Boxplots:

Were we plot the data as a boxplot with data points on top of it. The brackets with P values correspond to the results of the Wilcoxon-Mann-Whitney test.

```{r}
p <-ggplot(data=BrdU_per_vol, aes(x=Segments, y=Cells))
p <- p + geom_boxplot()
p <- p + geom_signif(test="wilcox.test",
  comparisons = combn(levels(BrdU_per_vol$Segments),
  2,
  simplify = F)[-4],
  step_increase = 0.2)
# p <- p + stat_compare_means(test="kruskal.test")
p <- p + geom_point()
p <- p + labs(y = expression(paste("BrdU"^'+'~'cells/', mu, 'm'^3)))
p <- p + theme_classic()
p <- p + theme(axis.title.x=element_blank())
print(p)
pdf("Figure8B.pdf")
print(p)
garbage <- dev.off()
```

# Relative abundance of repeatedly proliferating cells:

The relative abundance of repeatedly proliferating cells correspond to those cells that have incorporated both thymidine analogs.

## Data:

```{r}
Percentages <- c(0.034314, 0.016949, 0.03352, 0.140625, 0.120968,
                 0.044077, 0.007212, 0.037879, 0.122807, 0.079208,
                 0.00713, 0, 0.006834, 0.14554, 0.131356, 0.004515,
                 0, 0.004396, 0.103261, 0.111111)
Segments <- c('Terminal', 'Terminal', 'Terminal', 'Terminal', 'Terminal',
              'Segment 2', 'Segment 2', 'Segment 2', 'Segment 2', 'Segment 2',
              'Segment 3', 'Segment 3', 'Segment 3', 'Segment 3', 'Segment 3',
              'Segment 4', 'Segment 4', 'Segment 4', 'Segment 4', 'Segment 4')
Animals <- c('Animal 1', 'Animal 2', 'Animal 3', 'Animal 4','Animal 5',
             'Animal 1', 'Animal 2', 'Animal 3', 'Animal 4', 'Animal 5',
             'Animal 1', 'Animal 2', 'Animal 3', 'Animal 4', 'Animal 5',
             'Animal 1', 'Animal 2', 'Animal 3', 'Animal 4', 'Animal 5')
BrdU_EdU_cells_Percentage <- data.frame(Percentages, Segments, Animals)
BrdU_EdU_cells_Percentage$Segments <- factor(BrdU_EdU_cells_Percentage$Segments,
  levels = c("Terminal", "Segment 2", "Segment 3", "Segment 4"))
```

## One-way ANOVA:

Here we perform a one-way ANOVA followed by a Tukey's test.

```{r}
# Compute the analysis of variance
res.aov <- aov(Percentages ~ Segments,
               data = BrdU_EdU_cells_Percentage)
# Summary of the analysis
summary(res.aov)
# Tukey's test
tukey <- TukeyHSD(res.aov)
print(tukey)
# Compact letter display
cld <- multcompLetters4(res.aov, tukey)
print(cld)
```

## Kruskal-Wallis test:

The `kruskal.test` performs a Kruskal-Wallis rank sum test. We follow this test with differect add hoc analyses.

The function `dunnTest` performs the Dunn's test of multiple comparisons following a Kruskal-Wallis test.

The fuction `dscfAllPairsTest` performs the all-pairs comparison test for different factor levels according to Dwass, Steel, Critchlow and Fligner.

```{r}
MyTest <- kruskal.test(Percentages ~ Segments,
  data = BrdU_EdU_cells_Percentage)
MyTest
summary(MyTest)
#perform Dunn's Test with Bonferroni correction for p-values
dunnTest(Percentages ~ Segments,
         data = BrdU_EdU_cells_Percentage,
         method = "bonferroni")
```

## Boxplots:

Were we plot the data as a boxplot with data points on top of it. The brackets with P values correspond to the results of the Wilcoxon-Mann-Whitney test.

```{r}
p <-ggplot(data=BrdU_EdU_cells_Percentage,
           aes(x=Segments, y=Percentages))
p <- p + geom_boxplot()
p <- p + geom_signif(test="wilcox.test",
  comparisons = combn(levels(BrdU_EdU_cells_Percentage$Segments),
  2,
  simplify = F)[-4],
  step_increase = 0.2)
# p <- p + stat_compare_means(test="kruskal.test")
p <- p + geom_point(show.legend = NA, size = 3, alpha = .25)
p <- p + scale_y_continuous(labels = scales::percent)
p <- p + labs(y = bquote('BrdU'^'+'~'EdU'^'+'~'cells'))
p <- p + theme(axis.title.x=element_blank())
p <- p + theme_classic()
print(p)
pdf("Figure8C.pdf")
print(p)
garbage <- dev.off()
```

# Conclusion

As customary on the field, we performed a one-way ANOVA analysis that returns a significant result. Additional ad hoc analysis using the Tukey's test showed that the terminal is significantly different from segment 2. However, given the sample size, we may question the assumption of parametricity. In response to that, we also performed the nonparametric Kruskal-Wallis test. The Kruskal-Wallis test was insignificant, but follow-up ad hoc analysis using the nonparametric Wilcoxon-Mann-Whitney test corroborated Tukey's test results. Segment 2 is not significantly different from segments 3 and 4. However, there is a clear tendency showing that segment 2 has a higher median than segment 3 and segment 3 has a higher median than segment 4. Also, the cell count in segments 3 and 4 is not statistically significant from the terminal, but segment 4 has a larger median than the terminal. Together, these results indicate that the abundance of dividing cells is much higher in segment 2 than on the terminal. Cell proliferation in the more proximal segments (the 3rd and 4th) is gradually diminished compared to segment 2 but was also higher than in the terminal.
